# Supplementary material for: Identification of post-transcriptional regulation reveals complexity in peanut pod development by Direct RNA
Source: aBIOTECH. 2025 Sep 8;6(3):554–68. doi: 10.1007/s42994-025-00224-5 (PMC12454814; doi:10.1007/s42994-025-00224-5)
Supplement: Supplementary file 2 — Supplementary file2 (XLSX 11 KB) [file 42994_2025_224_MOESM2_ESM.xlsx]

## Sheet: Sheet1
Table S1 Direct RNA sequencing data analysis
Sample	TotalReads	MaxLen	AvgLen	N50	L50	N90	L90	meanQ	Mapped reads	Map_rate
AerPeg1	5464776	13465	797.65	989	1444012	447	3994041	10.3	5275217	0.9653
AerPeg2	5286434	11126	886.28	1059	1455469	513	3958987	10.33	5150722	0.9743
AerPeg3	4959358	13463	963.97	1136	1409872	561	3759759	10.45	4892037	0.9864
SubPeg1	5212745	10818	890.01	1051	1500230	518	3940223	10.38	5097173	0.9778
SubPeg2	7665781	11005	835.33	1005	2250095	497	5782283	10.33	7530408	0.9823
SubPeg3	6453667	11709	851.07	1013	1853082	502	4868726	10.28	6328421	0.9806
ExpPod1_1	5304806	12361	824.44	992	1468426	471	3980926	10.46	5220988	0.9842
ExpPod1_2	6439790	9974	742.37	890	1830832	428	4840449	10.38	6263727	0.9727
ExpPod1_3	6209717	12206	885.24	1034	1804883	527	4723407	10.42	6127482	0.9868
ExpPod2_1	6642366	11854	867.1	1037	1854025	500	4993848	10.34	6547026	0.9856
ExpPod2_2	4932949	12410	888.57	1061	1337851	502	3684113	10.55	4808430	0.9748
ExpPod2_3	5855789	12233	814.74	994	1618337	455	4393406	10.33	5782056	0.9874
